# Supplementary material for: Self-Defining Memories and Well-Being in European American and Chinese Emerging Adults
Source: Behav Sci (Basel). 2026 Mar 11;16(3):408. doi: 10.3390/bs16030408 (PMC13023813; doi:10.3390/bs16030408)
Supplement: Supplementary file 1 [file behavsci-16-00408-s001.zip]

Archive with 1 entries (1 files):
- behavsci-4063536-supplementary.pdf
